# Supplementary material for: 3-Phenyl-1H-pyrrolo[2,1-c][1,4]oxazin-1-one
Source: Acta Crystallogr Sect E Struct Rep Online. 2010 May 26;66(Pt 6):o1469. doi: 10.1107/S1600536810017940 (PMC2979495; doi:10.1107/S1600536810017940)
Supplement: Supplementary file 2 [file e-66-o1469-Isup2.hkl]

# 
# h,k,l, Fc-squared, Fo-squared, sigma(Fo-squared) and status flag 
# 
data_I
_shelx_title '  _m100419g' 
_shelx_refln_list_code          4 
_shelx_F_calc_maximum       67.01 
_exptl_crystal_F_000       220.00 
_reflns_d_resolution_high  0.7830 
 
loop_ 
 _symmetry_equiv_pos_as_xyz 
 'x, y, z' 
 '-x, y+1/2, -z' 
 
_cell_length_a     5.8700 
_cell_length_b     3.8345 
_cell_length_c    21.7330 
_cell_angle_alpha  90.000 
_cell_angle_beta   91.059 
_cell_angle_gamma  90.000 
 
_shelx_F_squared_multiplier     1.000 
 
loop_ 
 _refln_index_h 
 _refln_index_k 
 _refln_index_l 
 _refln_F_squared_calc 
 _refln_F_squared_meas 
 _refln_F_squared_sigma 
 _refln_observed_status 
   1   0   0       99.13       89.92      3.13 o 
   2   0   0       36.60       30.33      0.92 o 
   3   0   0       84.19       89.41      2.18 o 
   4   0   0       50.25       42.84      1.59 o 
   5   0   0       54.59       49.11      3.01 o 
   6   0   0        4.11        2.38      1.68 o 
   7   0   0        5.18        5.47      7.91 o 
   1   1   0     2895.09     2833.47     16.83 o 
   2   1   0       68.69       70.45      1.28 o 
   3   1   0       12.65       22.55      1.54 o 
   4   1   0       30.62       32.08      1.79 o 
   5   1   0       52.00       48.52      2.33 o 
   6   1   0       18.71       20.48      2.02 o 
   7   1   0        8.91        8.79      1.73 o 
   0   2   0        2.10        1.90      0.40 o 
   1   2   0      254.06      248.97      3.71 o 
   2   2   0      370.03      392.42      9.21 o 
   3   2   0       45.32       47.98      1.91 o 
   4   2   0       28.28       27.50      1.60 o 
   5   2   0       74.82       73.46      3.26 o 
   6   2   0       91.58       98.83      3.78 o 
   1   3   0       97.25      104.86      3.30 o 
   2   3   0      123.36      125.08      3.13 o 
   3   3   0       10.66       13.34      1.89 o 
   4   3   0       49.82       50.62      2.52 o 
   5   3   0        0.43        0.57      0.53 o 
   0   4   0       95.44       95.18      5.22 o 
   1   4   0        2.49        1.58      0.72 o 
   2   4   0        1.55        1.36      0.82 o 
   3   4   0       11.27       12.51      1.32 o 
   4   4   0        5.04        4.23      1.82 o 
  -7   0   1        0.22        1.21      1.75 o 
  -6   0   1       82.75       84.06      6.06 o 
  -5   0   1       24.21       29.48      7.99 o 
  -4   0   1       24.73       23.30      1.83 o 
  -3   0   1      383.41      396.69      8.33 o 
  -2   0   1      277.70      262.47      2.71 o 
  -1   0   1     3007.44     3194.19     26.11 o 
   1   0   1     1668.65     1655.42     24.88 o 
   2   0   1        1.32        3.32      0.62 o 
   3   0   1       28.66       26.51      1.31 o 
   4   0   1      151.97      146.66      7.31 o 
   5   0   1        0.77        1.75      0.97 o 
   6   0   1       31.41       29.98      3.84 o 
   7   0   1       18.85       17.81      3.27 o 
  -7   1   1       19.49       22.72      2.33 o 
  -6   1   1      105.56      112.45      4.99 o 
  -5   1   1       23.16       22.18      1.70 o 
  -4   1   1       24.97       23.97      1.44 o 
  -3   1   1      264.97      261.53      4.24 o 
  -2   1   1      228.91      229.78      3.27 o 
  -1   1   1      182.22      204.81      5.48 o 
   0   1   1     1281.62     1175.24     12.02 o 
   1   1   1     4490.11     4633.53     69.91 o 
   2   1   1      443.84      480.11      2.57 o 
   3   1   1      416.30      472.62      6.38 o 
   4   1   1       72.87       67.92      2.61 o 
   5   1   1        5.45        7.55      1.30 o 
   6   1   1       73.30       67.85      2.98 o 
   7   1   1       35.54       39.08      2.92 o 
  -6   2   1       45.06       45.83      2.96 o 
  -5   2   1       14.99       14.51      1.53 o 
  -4   2   1       46.28       45.60      2.14 o 
  -3   2   1        6.79        7.47      1.03 o 
  -2   2   1      187.39      203.59      6.25 o 
  -1   2   1      247.99      240.35      3.20 o 
   0   2   1       23.47       21.52      0.65 o 
   1   2   1      381.78      383.86      6.00 o 
   2   2   1       57.44       53.29      1.71 o 
   3   2   1       10.48       10.41      0.34 o 
   4   2   1       21.09       22.16      1.51 o 
   5   2   1       38.75       38.55      2.27 o 
   6   2   1        7.99        8.34      1.42 o 
  -5   3   1        4.45        5.41      1.18 o 
  -4   3   1       15.48       14.58      1.68 o 
  -3   3   1        4.32        4.45      0.91 o 
  -2   3   1        9.86       10.06      1.35 o 
  -1   3   1       96.82      104.38      3.03 o 
   0   3   1       52.45       54.11      2.32 o 
   1   3   1      102.74      105.14      4.25 o 
   2   3   1       36.60       35.05      1.79 o 
   3   3   1        8.84        9.73      1.03 o 
   4   3   1       58.08       56.74      2.66 o 
   5   3   1        8.63        8.53      1.34 o 
  -4   4   1       13.17       12.77      1.96 o 
  -3   4   1       13.35       14.12      1.49 o 
  -2   4   1        2.60        2.89      1.19 o 
  -1   4   1        8.84        6.53      2.95 o 
   0   4   1       43.79       40.24      2.56 o 
   1   4   1        3.09        2.45      0.95 o 
   2   4   1        9.61        8.28      1.64 o 
   3   4   1       87.09       85.89      4.54 o 
   4   4   1       13.24       11.87      1.81 o 
  -7   0   2        7.47        6.72      2.23 o 
  -6   0   2       12.06       12.05      9.78 o 
  -5   0   2      561.40      600.64     21.65 o 
  -4   0   2       63.99       63.02      3.57 o 
  -3   0   2        8.42        9.72      1.17 o 
  -2   0   2      267.89      239.99      3.73 o 
  -1   0   2      438.86      411.07      5.98 o 
   1   0   2      175.65      167.55      3.19 o 
   2   0   2      198.38      204.97      3.05 o 
   3   0   2       91.88       97.19      2.32 o 
   4   0   2      409.87      412.41     16.69 o 
   5   0   2       16.16       18.96      2.61 o 
   6   0   2       31.69       28.17      4.15 o 
   7   0   2       37.47       39.29      4.97 o 
  -7   1   2       16.20       15.62      1.98 o 
  -6   1   2      177.05      191.74      5.79 o 
  -5   1   2      171.46      175.25      5.84 o 
  -4   1   2       11.89       11.51      1.21 o 
  -3   1   2        2.68        6.21      1.19 o 
  -2   1   2      114.55      118.81      1.67 o 
  -1   1   2      147.31      164.17      2.39 o 
   0   1   2     3889.06     4013.56     34.12 o 
   1   1   2     3969.65     3907.92     34.73 o 
   2   1   2       41.18       49.44      1.20 o 
   3   1   2      255.35      297.77      3.17 o 
   4   1   2        4.56        5.92      0.40 o 
   5   1   2      109.27      108.09      5.74 o 
   6   1   2        3.53        3.98      1.79 o 
   7   1   2       20.96       20.96      2.26 o 
  -6   2   2        3.86        3.57      1.10 o 
  -5   2   2        8.80        7.20      1.71 o 
  -4   2   2       34.46       32.61      1.75 o 
  -3   2   2       22.50       23.52      1.53 o 
  -2   2   2       30.23       34.96      1.70 o 
  -1   2   2        5.95       17.78      1.51 o 
   0   2   2      155.24      158.89      2.34 o 
   1   2   2      722.42      707.47     15.91 o 
   2   2   2     1829.99     1815.96     67.02 o 
   3   2   2       10.27        9.33      0.50 o 
   4   2   2       25.70       26.49      1.63 o 
   5   2   2       19.79       19.74      1.63 o 
   6   2   2        9.68       10.30      1.70 o 
  -5   3   2        0.36        0.64      0.93 o 
  -4   3   2       61.35       59.59      2.59 o 
  -3   3   2       25.91       23.74      1.58 o 
  -2   3   2        9.99       11.21      1.38 o 
  -1   3   2       80.77       79.50      2.66 o 
   0   3   2        3.79        4.00      1.28 o 
   1   3   2       25.96       24.05      2.05 o 
   2   3   2       80.10       83.95      3.46 o 
   3   3   2       93.03       94.73      2.72 o 
   4   3   2       24.75       23.75      1.60 o 
   5   3   2       13.19       13.31      1.41 o 
  -4   4   2        0.16        0.30      0.68 o 
  -3   4   2       29.98       30.35      2.13 o 
  -2   4   2        7.54        7.09      1.60 o 
  -1   4   2       47.66       44.45      2.60 o 
   0   4   2       34.87       33.80      2.18 o 
   1   4   2        7.94        6.79      1.22 o 
   2   4   2       10.44        9.34      1.59 o 
   3   4   2        0.00        0.49      0.74 o 
   4   4   2        3.46        2.79      1.38 o 
  -7   0   3        1.78        1.89      2.39 o 
  -6   0   3      324.35      344.29     12.28 o 
  -5   0   3       30.96       33.57      9.01 o 
  -4   0   3      113.09      107.44      9.66 o 
  -3   0   3       24.87       33.98      7.99 o 
  -2   0   3      325.62      314.04      5.42 o 
  -1   0   3      213.60      215.03      5.74 o 
   0   0   3      447.21      412.42      3.94 o 
   1   0   3     1435.94     1350.63      8.64 o 
   2   0   3        5.92        8.07      0.85 o 
   3   0   3      521.76      599.12      7.05 o 
   4   0   3        0.05        0.52      0.45 o 
   5   0   3        7.48        9.96      2.00 o 
   6   0   3       77.68       74.80     11.90 o 
   7   0   3        2.16        1.14      1.57 o 
  -7   1   3       64.57       72.95      4.10 o 
  -6   1   3      115.14      122.44      4.44 o 
  -5   1   3       35.84       37.43      2.45 o 
  -4   1   3      268.20      268.93      5.44 o 
  -3   1   3       11.14        8.55      2.52 o 
  -2   1   3      114.31      103.76      1.10 o 
  -1   1   3      213.15      198.66      2.43 o 
   0   1   3      189.92      170.82      1.73 o 
   1   1   3       96.11       88.89      1.25 o 
   2   1   3      361.07      389.81      2.83 o 
   3   1   3       51.28       57.44      1.26 o 
   4   1   3       22.47       24.02      2.53 o 
   5   1   3       38.04       34.72      2.50 o 
   6   1   3       37.91       39.84      2.58 o 
   7   1   3        5.06        5.14      2.07 o 
  -6   2   3        3.05        5.25      1.53 o 
  -5   2   3        1.60        2.22      0.93 o 
  -4   2   3       30.95       29.09      1.92 o 
  -3   2   3       63.38       65.10      2.43 o 
  -2   2   3      117.99      122.41      2.97 o 
  -1   2   3       49.68       54.10      1.63 o 
   0   2   3       42.04       39.29      1.11 o 
   1   2   3      771.13      777.18     11.49 o 
   2   2   3      524.62      539.67      8.14 o 
   3   2   3       18.87       18.59      0.72 o 
   4   2   3        1.77        1.95      0.82 o 
   5   2   3       78.51       72.30      3.28 o 
   6   2   3       27.97       26.10      1.92 o 
  -5   3   3       32.06       34.43      2.72 o 
  -4   3   3       63.69       60.66      2.73 o 
  -3   3   3       51.53       53.91      2.70 o 
  -2   3   3        7.60        8.56      0.89 o 
  -1   3   3       33.02       33.24      1.62 o 
   0   3   3       34.95       29.65      3.98 o 
   1   3   3      101.83       98.57      4.61 o 
   2   3   3      284.82      281.07      5.32 o 
   3   3   3      189.05      180.82      5.77 o 
   4   3   3       31.11       27.30      1.74 o 
   5   3   3        6.61        7.67      1.50 o 
  -4   4   3        7.58        6.26      1.89 o 
  -3   4   3        7.66        7.37      4.65 o 
  -2   4   3       13.17       12.84      1.55 o 
  -1   4   3        3.35        2.69      0.87 o 
   0   4   3       36.26       35.42      2.97 o 
   1   4   3        1.27        1.26      0.87 o 
   2   4   3       35.72       37.48      2.46 o 
   3   4   3       49.19       50.59      3.06 o 
   4   4   3       10.40        8.12      1.54 o 
  -7   0   4        1.82        0.55      1.35 o 
  -6   0   4       67.77       71.49      5.73 o 
  -5   0   4      885.76      945.79     30.52 o 
  -4   0   4        2.90        4.12      2.15 o 
  -3   0   4       98.61      106.03      4.70 o 
  -2   0   4        5.64        4.30      1.20 o 
  -1   0   4      760.83      697.72      4.65 o 
   0   0   4      663.04      609.96     13.57 o 
   1   0   4        6.76       12.25      0.84 o 
   2   0   4      463.74      464.62      4.06 o 
   3   0   4      519.65      556.03     12.73 o 
   4   0   4      253.57      277.19      5.69 o 
   5   0   4        0.02        1.49      0.93 o 
   6   0   4        6.35        7.64      1.83 o 
   7   0   4        0.85        1.20      1.97 o 
  -7   1   4       19.87       23.15      2.35 o 
  -6   1   4       87.19       84.48      3.63 o 
  -5   1   4      201.52      205.80      5.82 o 
  -4   1   4      277.13      270.30      5.73 o 
  -3   1   4        1.21        0.86      0.27 o 
  -2   1   4      108.71      109.52      1.62 o 
  -1   1   4        1.39        1.28      0.19 o 
   0   1   4      406.20      410.14      4.21 o 
   1   1   4      102.59       94.92      1.24 o 
   2   1   4      128.16      138.12      2.13 o 
   3   1   4      153.03      161.16      2.71 o 
   4   1   4      143.10      149.34      2.91 o 
   5   1   4       15.53       17.73      2.29 o 
   6   1   4       30.01       25.85      2.25 o 
   7   1   4       18.50       18.40      2.16 o 
  -6   2   4        9.76       10.21      1.83 o 
  -5   2   4       12.63       13.28      1.52 o 
  -4   2   4       71.11       70.36      2.91 o 
  -3   2   4      342.90      343.13      5.85 o 
  -2   2   4        4.65        4.40      0.78 o 
  -1   2   4       61.59       64.31      1.32 o 
   0   2   4       22.88       20.33      0.72 o 
   1   2   4      369.81      370.82      3.71 o 
   2   2   4       68.69       64.96      1.39 o 
   3   2   4        9.16       10.75      0.63 o 
   4   2   4       28.20       27.88      1.67 o 
   5   2   4       64.38       62.59      3.03 o 
   6   2   4        8.50        9.49      1.92 o 
  -5   3   4       40.80       35.84      2.45 o 
  -4   3   4       20.14       19.11      1.65 o 
  -3   3   4       27.84       32.01      2.05 o 
  -2   3   4        3.65        5.60      1.08 o 
  -1   3   4       35.44       38.26      1.94 o 
   0   3   4        0.23        0.65      0.42 o 
   1   3   4       28.56       25.97      1.43 o 
   2   3   4      363.42      348.25     11.44 o 
   3   3   4      231.45      242.72      4.59 o 
   4   3   4       40.26       37.62      2.01 o 
   5   3   4        4.25        3.01      1.83 o 
  -4   4   4        2.41        0.86      1.11 o 
  -3   4   4       12.67       12.76      4.68 o 
  -2   4   4        0.29        0.77      0.98 o 
  -1   4   4        0.67        0.72      0.53 o 
   0   4   4       14.72       14.72      2.92 o 
   1   4   4        2.29        2.94      1.28 o 
   2   4   4       36.37       36.72      2.39 o 
   3   4   4      189.40      180.97      7.16 o 
   4   4   4       67.56       61.39      5.95 o 
  -7   0   5       23.47       24.59      3.02 o 
  -6   0   5      231.21      245.15     12.31 o 
  -4   0   5       17.43       15.55      1.83 o 
  -3   0   5       11.15       13.88      1.67 o 
  -2   0   5       58.26       49.60      1.58 o 
  -1   0   5      600.51      518.35      6.59 o 
   0   0   5      434.38      401.30      4.54 o 
   1   0   5       91.22      104.12      2.75 o 
   2   0   5        0.00        1.81      0.76 o 
   3   0   5       64.28       69.13      2.17 o 
   4   0   5        0.33        1.12      1.07 o 
   5   0   5        3.39        3.58      1.44 o 
   6   0   5        3.29        2.31      1.40 o 
   7   0   5       85.54       88.40      7.47 o 
  -7   1   5        2.86        2.65      1.27 o 
  -6   1   5       17.98       16.86      1.97 o 
  -5   1   5      213.93      213.68      6.07 o 
  -4   1   5      168.10      145.58      4.31 o 
  -3   1   5      225.26      225.46      2.58 o 
  -2   1   5      451.46      460.39      4.53 o 
  -1   1   5      168.40      160.11      1.55 o 
   0   1   5       53.12       49.45      1.10 o 
   1   1   5      255.44      264.22      1.98 o 
   2   1   5       34.69       38.26      1.08 o 
   3   1   5       81.54       92.03      1.87 o 
   4   1   5      111.43      120.44      2.94 o 
   5   1   5       43.93       35.17      1.81 o 
   6   1   5       39.71       38.24      2.56 o 
   7   1   5       10.19        9.10      1.66 o 
  -6   2   5        7.13        6.36      2.23 o 
  -5   2   5        0.41        0.70      0.82 o 
  -4   2   5      438.36      450.36      9.48 o 
  -3   2   5       68.57       65.24      1.57 o 
  -2   2   5       29.67       29.34      0.92 o 
  -1   2   5       15.96       15.58      0.64 o 
   0   2   5       21.83       19.76      0.65 o 
   1   2   5       89.61       91.17      1.58 o 
   2   2   5      100.23       97.46      2.02 o 
   3   2   5        0.60        0.79      0.39 o 
   4   2   5       96.01       89.17      2.38 o 
   5   2   5       44.17       41.93      2.14 o 
   6   2   5        5.44        3.31      1.11 o 
  -5   3   5       24.30       26.03      2.06 o 
  -4   3   5       13.22       12.49      1.41 o 
  -3   3   5        3.62        4.21      1.09 o 
  -2   3   5       65.36       65.38      2.02 o 
  -1   3   5       46.55       43.48      1.51 o 
   0   3   5       18.58       16.09      0.79 o 
   1   3   5       17.60       16.45      0.82 o 
   2   3   5       92.14       91.03      2.75 o 
   3   3   5      161.37      160.61      5.05 o 
   4   3   5        8.50        6.37      1.06 o 
   5   3   5        0.26        0.71      0.80 o 
  -4   4   5        0.63        0.85      0.84 o 
  -3   4   5       35.20       36.63      3.20 o 
  -2   4   5       87.67       90.34      6.24 o 
  -1   4   5       10.83       11.99      1.91 o 
   0   4   5       14.18       14.50      2.00 o 
   1   4   5       31.13       31.33      2.85 o 
   2   4   5       80.21       83.49      4.07 o 
   3   4   5       97.84       88.62      5.53 o 
   4   4   5       39.93       40.24      4.96 o 
  -7   0   6        4.36        4.38      2.16 o 
  -6   0   6        4.81        3.91      1.78 o 
  -5   0   6       19.11       16.68      1.68 o 
  -4   0   6       15.09       13.00      1.01 o 
  -3   0   6       52.72       56.16      1.94 o 
  -2   0   6      718.93      718.60     10.66 o 
  -1   0   6      400.65      371.53      3.41 o 
   0   0   6      127.42      127.38      1.99 o 
   1   0   6       63.14       54.71      1.54 o 
   2   0   6      109.03      108.36      2.05 o 
   3   0   6       43.65       46.35      1.68 o 
   4   0   6        0.69        0.83      0.58 o 
   5   0   6        3.13        3.38      1.29 o 
   6   0   6        9.25        7.44      1.73 o 
   7   0   6        0.35        1.37      1.91 o 
  -7   1   6       23.06       25.55      2.53 o 
  -6   1   6       20.74       22.97      2.15 o 
  -5   1   6      114.94      114.49      4.15 o 
  -4   1   6      195.76      188.36      4.47 o 
  -3   1   6      438.26      442.64      5.05 o 
  -2   1   6       25.62       28.67      0.87 o 
  -1   1   6      190.78      176.04      2.62 o 
   0   1   6      141.65      135.26      2.47 o 
   1   1   6       86.45       86.89      1.62 o 
   2   1   6      110.73      116.75      2.00 o 
   3   1   6       48.70       57.42      1.42 o 
   4   1   6       19.78       21.00      1.23 o 
   5   1   6       77.19       73.29      2.50 o 
   6   1   6        3.14        2.82      1.50 o 
   7   1   6        0.87        1.55      0.94 o 
  -6   2   6       20.61       20.81      1.93 o 
  -5   2   6       55.86       55.13      2.86 o 
  -4   2   6      227.19      227.60      6.48 o 
  -3   2   6      260.25      250.83      4.70 o 
  -2   2   6        4.06        4.14      0.45 o 
  -1   2   6       83.58       82.03      1.35 o 
   0   2   6      101.91      104.46      2.04 o 
   1   2   6      137.05      137.34      1.77 o 
   2   2   6      123.30      130.43      2.02 o 
   3   2   6        5.29        5.50      0.77 o 
   4   2   6      151.93      147.10      3.75 o 
   5   2   6       65.03       63.75      2.95 o 
   6   2   6        5.59        4.50      1.12 o 
  -5   3   6        2.57        1.63      1.14 o 
  -4   3   6       26.80       25.12      1.78 o 
  -3   3   6      117.11      121.63      4.82 o 
  -2   3   6       37.03       38.85      1.73 o 
  -1   3   6       51.31       45.99      2.55 o 
   0   3   6       15.04       16.82      2.92 o 
   1   3   6       24.80       24.41      1.15 o 
   2   3   6       85.08       90.71      2.88 o 
   3   3   6       18.98       20.51      1.38 o 
   4   3   6       12.27       11.83      1.44 o 
   5   3   6       17.14       14.27      1.80 o 
  -4   4   6        1.10        1.09      0.86 o 
  -3   4   6       17.63       19.72      2.48 o 
  -2   4   6       48.89       47.92      3.81 o 
  -1   4   6       11.02       10.78      2.16 o 
   0   4   6        6.50        7.87      2.27 o 
   1   4   6       11.81       10.88      2.06 o 
   2   4   6       14.82       12.57      2.78 o 
   3   4   6      113.75      114.41      6.58 o 
  -7   0   7        3.31        4.03      1.94 o 
  -6   0   7       35.84       39.87      3.32 o 
  -5   0   7      200.14      194.64     11.14 o 
  -4   0   7       39.49       38.58      2.07 o 
  -3   0   7      133.08      146.89      3.37 o 
  -2   0   7     1396.93     1402.01     53.14 o 
  -1   0   7       24.67       23.67      0.72 o 
   0   0   7      109.56       98.39      2.33 o 
   1   0   7        9.10        9.64      0.63 o 
   2   0   7       55.61       65.70      2.02 o 
   3   0   7       58.48       68.41      2.75 o 
   4   0   7       74.43       77.77      3.31 o 
   5   0   7       10.16       12.09      1.67 o 
   6   0   7      187.83      180.83      5.77 o 
   7   0   7       12.08       12.15      2.82 o 
  -7   1   7       12.72       13.43      1.82 o 
  -6   1   7       52.54       54.42      3.01 o 
  -5   1   7      100.48      103.06      3.97 o 
  -4   1   7       11.65       10.16      0.70 o 
  -3   1   7      136.27      142.56      2.41 o 
  -2   1   7       21.97       22.51      0.78 o 
   0   1   7      326.41      314.88      2.30 o 
   1   1   7      118.97      115.44      1.99 o 
   2   1   7       27.36       26.23      0.91 o 
   3   1   7        0.41        1.67      1.09 o 
   4   1   7       15.44       13.02      0.97 o 
   5   1   7      123.29      113.09      3.66 o 
   6   1   7        7.27        6.82      1.29 o 
   7   1   7       12.29        8.08      3.02 o 
  -6   2   7        8.02        7.69      1.44 o 
  -5   2   7       28.69       27.97      2.28 o 
  -4   2   7      255.54      266.75      6.87 o 
  -3   2   7       42.89       41.35      1.24 o 
  -2   2   7        8.77        8.63      0.58 o 
  -1   2   7      148.72      151.89      1.63 o 
   0   2   7       83.92       81.40      1.12 o 
   1   2   7       86.63       84.06      1.51 o 
   2   2   7        9.99        9.71      0.58 o 
   3   2   7       24.75       25.02      1.17 o 
   4   2   7       41.31       40.69      1.50 o 
   5   2   7        4.11        3.92      0.92 o 
   6   2   7        1.44        2.14      0.90 o 
  -5   3   7        0.53        0.74      1.07 o 
  -4   3   7       48.53       45.19      2.37 o 
  -3   3   7      287.39      293.78      6.66 o 
  -2   3   7      256.71      267.76      5.45 o 
  -1   3   7       98.07       97.85      2.13 o 
   0   3   7       47.51       45.82      1.33 o 
   1   3   7       57.13       54.45      1.80 o 
   2   3   7        2.04        2.47      1.48 o 
   3   3   7       10.36        9.67      1.27 o 
   4   3   7       20.06       21.61      2.04 o 
   5   3   7       24.28       23.39      2.23 o 
  -3   4   7       43.16       43.80      3.57 o 
  -2   4   7       30.09       32.33      3.07 o 
  -1   4   7       48.48       55.58      3.80 o 
   0   4   7        9.08       11.31      2.00 o 
   1   4   7       41.30       40.02      3.98 o 
   2   4   7       23.94       25.12      3.35 o 
   3   4   7        8.71       10.15      2.99 o 
  -7   0   8        1.72        2.63      1.53 o 
  -6   0   8        8.58        8.82      2.64 o 
  -5   0   8        3.68        3.89      1.02 o 
  -4   0   8       61.20       56.82      2.36 o 
  -3   0   8      111.22      113.25      2.88 o 
  -2   0   8      638.64      674.27      6.91 o 
  -1   0   8       17.40       16.64      0.64 o 
   0   0   8      335.52      326.61      7.54 o 
   1   0   8       59.10       57.42      1.33 o 
   2   0   8      135.28      155.84      5.59 o 
   3   0   8       63.49       61.78      2.92 o 
   4   0   8       34.79       34.88      2.39 o 
   5   0   8       53.26       54.28      3.26 o 
   6   0   8       11.94       10.10      2.11 o 
   7   0   8        1.62        0.60      1.18 o 
  -7   1   8        2.16        2.76      1.29 o 
  -6   1   8       22.02       21.30      2.12 o 
  -5   1   8       54.58       55.30      2.94 o 
  -4   1   8       32.46       30.78      1.16 o 
  -3   1   8        9.70        9.78      1.13 o 
  -2   1   8      284.04      295.65      4.26 o 
  -1   1   8      564.29      564.12      7.72 o 
   0   1   8      187.92      203.32      1.59 o 
   1   1   8        4.32        6.88      0.50 o 
   2   1   8       99.69      105.13      1.82 o 
   3   1   8      158.96      156.63      2.48 o 
   4   1   8       17.97       18.75      1.23 o 
   5   1   8       26.03       27.12      1.92 o 
   6   1   8        7.53        9.31      1.63 o 
  -6   2   8       18.82       20.54      2.10 o 
  -5   2   8       23.79       24.38      2.09 o 
  -4   2   8       61.41       59.06      2.81 o 
  -3   2   8        8.53        8.39      0.63 o 
  -2   2   8        3.47        3.21      0.72 o 
  -1   2   8      331.43      341.21      2.01 o 
   0   2   8      251.41      261.12      3.01 o 
   1   2   8       13.44       13.39      0.76 o 
   2   2   8       53.88       55.48      1.07 o 
   3   2   8       40.85       41.04      1.38 o 
   4   2   8       13.14       13.29      0.96 o 
   5   2   8       43.98       41.53      2.15 o 
   6   2   8        0.94        1.75      1.25 o 
  -5   3   8        5.68        3.77      1.85 o 
  -4   3   8       29.39       28.93      2.03 o 
  -3   3   8      142.65      141.87      5.53 o 
  -2   3   8       17.15       17.76      1.11 o 
  -1   3   8       12.21       12.11      0.73 o 
   0   3   8       28.44       28.24      1.24 o 
   1   3   8       18.28       19.51      1.17 o 
   2   3   8       54.02       55.26      2.24 o 
   3   3   8        1.62        2.49      1.01 o 
   4   3   8       76.01       74.03      3.39 o 
   5   3   8       11.59       10.67      1.56 o 
  -3   4   8       23.95       24.67      3.37 o 
  -2   4   8      156.84      173.10      6.79 o 
  -1   4   8       35.22       35.57      2.90 o 
   0   4   8       24.07       25.40      2.71 o 
   1   4   8      150.79      160.89      6.40 o 
   2   4   8       51.44       50.18      3.03 o 
   3   4   8       18.11       18.01      2.92 o 
  -7   0   9       72.88       88.35      6.69 o 
  -6   0   9       12.75       10.70      3.33 o 
  -5   0   9      100.62      101.29      4.58 o 
  -4   0   9        1.76        1.36      0.65 o 
  -3   0   9        0.99        0.79      0.50 o 
  -2   0   9      267.51      258.47      6.07 o 
  -1   0   9       30.61       30.20      0.99 o 
   0   0   9       24.33       27.12      1.10 o 
   1   0   9      719.82      741.18      7.68 o 
   2   0   9        2.32        2.55      0.90 o 
   3   0   9       22.39       23.36      1.95 o 
   4   0   9       94.77      100.23      4.21 o 
   5   0   9        9.34        7.21      2.14 o 
   6   0   9       66.61       65.48      3.70 o 
   7   0   9        3.77        6.86      2.43 o 
  -6   1   9        9.70        7.79      1.37 o 
  -5   1   9        7.98        7.73      2.13 o 
  -4   1   9      131.86      131.11      2.73 o 
  -3   1   9       58.48       56.02      1.74 o 
  -2   1   9       31.66       34.10      0.94 o 
  -1   1   9      577.75      605.58      4.76 o 
   0   1   9      592.96      626.77      6.01 o 
   1   1   9      199.81      209.65      5.78 o 
   2   1   9       89.12       91.16      1.93 o 
   3   1   9       74.88       78.67      2.27 o 
   4   1   9       16.21       15.61      1.65 o 
   5   1   9        0.21        0.53      0.48 o 
   6   1   9       69.01       68.75      3.48 o 
  -6   2   9       14.88       15.47      1.80 o 
  -5   2   9        1.76        1.63      0.85 o 
  -4   2   9       27.80       27.77      1.90 o 
  -3   2   9       54.61       49.99      1.38 o 
  -2   2   9       97.60       97.81      2.93 o 
  -1   2   9      228.84      245.13      4.74 o 
   0   2   9       93.03       96.34      1.58 o 
   1   2   9       45.83       49.84      1.14 o 
   2   2   9       13.15       14.57      0.88 o 
   3   2   9       87.78       87.09      2.15 o 
   4   2   9       23.07       21.77      1.23 o 
   5   2   9       48.90       46.35      2.27 o 
   6   2   9       10.20       11.85      1.85 o 
  -5   3   9       10.39       11.56      2.34 o 
  -4   3   9       25.11       21.69      2.50 o 
  -3   3   9       45.84       48.69      3.90 o 
  -2   3   9       32.47       31.67      2.15 o 
  -1   3   9        7.40        6.61      1.29 o 
   0   3   9       18.23       19.94      2.26 o 
   1   3   9       43.54       40.39      1.89 o 
   2   3   9      331.20      335.65      6.64 o 
   3   3   9       19.52       19.43      1.34 o 
   4   3   9        6.34        5.59      1.16 o 
   5   3   9        1.08        0.84      0.81 o 
  -3   4   9       63.79       63.61      4.69 o 
  -2   4   9      106.49      116.59      5.97 o 
  -1   4   9        0.66        1.28      1.08 o 
   0   4   9       18.66       16.74      3.04 o 
   1   4   9      134.51      139.99      6.59 o 
   2   4   9       39.59       42.06      2.76 o 
   3   4   9        0.64        1.09      1.45 o 
  -7   0  10        8.50       10.38      2.78 o 
  -6   0  10        3.53        4.76      1.55 o 
  -5   0  10       97.29       91.46      4.08 o 
  -4   0  10       26.24       26.46      1.74 o 
  -3   0  10      241.18      238.71      4.57 o 
  -2   0  10       46.98       57.12      1.91 o 
  -1   0  10        4.36       12.81      1.01 o 
   0   0  10      355.57      376.40      4.73 o 
   1   0  10      982.79     1028.71     18.23 o 
   2   0  10       47.03       50.16      2.32 o 
   3   0  10      105.67      113.74      3.74 o 
   4   0  10        0.21        0.59      0.98 o 
   5   0  10       21.65       21.45      2.21 o 
   6   0  10       21.57       23.34      3.91 o 
  -6   1  10       25.16       29.03      2.24 o 
  -5   1  10       22.07       20.79      1.59 o 
  -4   1  10      111.83      110.51      2.70 o 
  -3   1  10       39.87       40.45      1.48 o 
  -2   1  10       36.67       40.85      1.03 o 
  -1   1  10       89.59       95.94      1.69 o 
   0   1  10      437.42      488.86      6.41 o 
   1   1  10       22.34       23.44      0.62 o 
   2   1  10      122.05      109.19      2.05 o 
   3   1  10        8.72        9.95      1.17 o 
   4   1  10       82.99       70.96      6.52 o 
   5   1  10        6.81        6.96      1.07 o 
   6   1  10        4.84        4.09      1.16 o 
  -6   2  10       14.46       16.59      1.89 o 
  -5   2  10        1.98        1.57      1.06 o 
  -4   2  10       20.98       20.79      2.06 o 
  -3   2  10       88.99       89.28      2.27 o 
  -2   2  10       48.75       45.38      1.22 o 
  -1   2  10      138.19      137.25      3.69 o 
   0   2  10      258.92      268.49      5.39 o 
   1   2  10       40.36       39.98      0.93 o 
   2   2  10       40.09       38.25      1.33 o 
   3   2  10      242.64      238.85      2.91 o 
   4   2  10        2.08        2.50      0.67 o 
   5   2  10       12.82       12.19      2.15 o 
   6   2  10        3.34        3.04      1.29 o 
  -5   3  10       14.38       16.39      2.76 o 
  -4   3  10       20.07       20.41      2.53 o 
  -3   3  10       34.79       32.96      2.92 o 
  -2   3  10       10.91       11.38      1.48 o 
  -1   3  10       82.70       86.89      3.59 o 
   0   3  10       52.80       52.31      2.84 o 
   1   3  10       78.77       77.79      4.44 o 
   2   3  10      198.28      197.31      7.32 o 
   3   3  10       22.06       20.20      1.34 o 
   4   3  10        0.92        0.60      0.46 o 
   5   3  10       13.04       15.87      3.11 o 
  -3   4  10       22.27       20.61      2.69 o 
  -2   4  10       40.74       40.13      3.42 o 
  -1   4  10        4.52        5.85      1.61 o 
   0   4  10       35.19       34.71      2.61 o 
   1   4  10       91.94       96.34      5.33 o 
   2   4  10       10.39       11.13      2.98 o 
   3   4  10        6.48        5.14      2.36 o 
  -6   0  11        0.28        0.53      1.86 o 
  -5   0  11        9.98        9.74      1.46 o 
  -4   0  11       50.29       44.93      2.19 o 
  -3   0  11        8.39        7.50      1.00 o 
  -2   0  11       57.57       44.95      1.78 o 
  -1   0  11      102.76      122.75      3.60 o 
   0   0  11        1.89        1.06      0.43 o 
   1   0  11      871.58      958.77     15.14 o 
   2   0  11       93.09       99.02      4.85 o 
   3   0  11        7.86        7.78      1.31 o 
   4   0  11       48.45       47.41      2.88 o 
   5   0  11      151.90      155.24      7.32 o 
   6   0  11       63.81       58.04      3.72 o 
  -6   1  11       31.44       39.84      2.20 o 
  -5   1  11       11.41       12.24      1.77 o 
  -4   1  11       35.84       33.34      1.43 o 
  -3   1  11       29.99       27.95      1.17 o 
  -2   1  11        7.50        7.82      0.52 o 
  -1   1  11       58.51       56.53      1.30 o 
   0   1  11      136.84      146.15      1.68 o 
   1   1  11      232.95      226.89      4.15 o 
   2   1  11      174.08      172.89      2.23 o 
   3   1  11       50.99       50.77      2.15 o 
   4   1  11      260.38      255.75      6.73 o 
   5   1  11       53.77       53.94      2.41 o 
   6   1  11        8.46        7.12      1.75 o 
  -6   2  11       43.46       41.97      3.16 o 
  -5   2  11       25.79       30.24      2.19 o 
  -4   2  11       25.11       26.62      2.42 o 
  -3   2  11       15.20       18.80      1.55 o 
  -2   2  11        5.65        4.90      0.54 o 
  -1   2  11       43.83       46.47      2.57 o 
   0   2  11      131.40      133.76      3.24 o 
   1   2  11        0.44        0.46      0.18 o 
   2   2  11      169.43      163.08      2.77 o 
   3   2  11      377.83      372.40      5.77 o 
   4   2  11        1.55        1.18      0.68 o 
   5   2  11        2.72        2.00      1.36 o 
   6   2  11        3.83        4.04      1.50 o 
  -5   3  11        0.24        0.54      1.26 o 
  -4   3  11        1.19        0.81      1.20 o 
  -3   3  11       19.41       16.05      2.91 o 
  -2   3  11       26.33       24.92      1.96 o 
  -1   3  11       69.44       77.03      3.52 o 
   0   3  11       31.37       32.35      2.63 o 
   1   3  11      232.64      239.37      6.65 o 
   2   3  11       93.72       91.13      4.29 o 
   3   3  11        5.51        4.02      1.57 o 
   4   3  11        0.08        0.70      1.25 o 
   5   3  11        6.87        6.79      1.90 o 
  -3   4  11        0.61        0.44      0.88 o 
  -2   4  11       10.49        9.34      8.02 o 
  -1   4  11       12.59       11.85      1.87 o 
   0   4  11       77.41       81.72      3.94 o 
   1   4  11       11.65       10.98      2.80 o 
   2   4  11       12.29       11.27      2.25 o 
   3   4  11        8.86        8.83      2.22 o 
  -6   0  12       13.61       14.66      2.21 o 
  -5   0  12        4.91        4.90      1.10 o 
  -4   0  12        4.77        4.38      1.17 o 
  -3   0  12        0.56        2.82      0.96 o 
  -2   0  12        0.02        0.56      0.73 o 
  -1   0  12       63.74       64.43      2.40 o 
   0   0  12      379.86      419.63      6.53 o 
   1   0  12      298.75      310.03      6.14 o 
   2   0  12       83.53       81.60      3.10 o 
   3   0  12      170.66      169.10     10.71 o 
   4   0  12      272.83      286.58      6.69 o 
   5   0  12       18.21       17.17      2.30 o 
   6   0  12        0.80        1.32      1.01 o 
  -6   1  12       48.28       51.45      2.40 o 
  -5   1  12       69.29       65.23      2.45 o 
  -4   1  12        4.55        4.72      0.86 o 
  -3   1  12       18.13       19.08      1.29 o 
  -2   1  12      145.43      153.51      2.15 o 
  -1   1  12       59.84       65.29      1.51 o 
   0   1  12       97.39      105.92      1.45 o 
   1   1  12       39.69       36.64      1.12 o 
   2   1  12      250.45      247.73      8.37 o 
   3   1  12      209.27      201.43      5.68 o 
   4   1  12      188.00      175.06      4.46 o 
   5   1  12       30.24       29.72      1.86 o 
   6   1  12       24.28       25.91      2.64 o 
  -6   2  12       45.48       45.29      2.68 o 
  -5   2  12       67.61       73.48      3.49 o 
  -4   2  12       14.90       15.40      1.64 o 
  -3   2  12       70.64       68.79      2.23 o 
  -2   2  12       63.33       61.93      1.21 o 
  -1   2  12       36.92       34.15      1.44 o 
   0   2  12        3.78        6.72      1.13 o 
   1   2  12        3.86        3.63      0.38 o 
   2   2  12      416.36      407.45      9.61 o 
   3   2  12      138.24      131.88      5.18 o 
   4   2  12       16.55       15.83      1.31 o 
   5   2  12        8.17        8.11      1.45 o 
  -5   3  12        1.61        2.14      2.04 o 
  -4   3  12       21.58       22.48      2.82 o 
  -3   3  12      113.58      114.14      5.48 o 
  -2   3  12       15.23       15.25      1.60 o 
  -1   3  12        8.94        9.49      1.79 o 
   0   3  12       49.71       52.15      2.83 o 
   1   3  12       27.00       26.60      2.25 o 
   2   3  12       25.31       23.10      3.59 o 
   3   3  12        5.52        5.52      1.74 o 
   4   3  12        3.93        4.18      2.03 o 
  -2   4  12       36.43       37.05      3.45 o 
  -1   4  12        2.30        3.29      1.36 o 
   0   4  12       19.66       18.79      2.31 o 
   1   4  12       12.77       10.81      2.76 o 
   2   4  12       19.56       19.41      2.33 o 
  -6   0  13        8.46        5.38      2.24 o 
  -5   0  13       24.09       21.86      1.91 o 
  -4   0  13      172.09      156.82      5.86 o 
  -3   0  13       20.24       22.70      1.55 o 
  -2   0  13       13.24       13.93      1.14 o 
  -1   0  13      104.88       99.60      2.68 o 
   0   0  13       28.61       28.22      1.04 o 
   1   0  13       91.10       92.72      3.26 o 
   2   0  13        0.06        0.32      0.87 o 
   3   0  13       98.22      100.90      7.64 o 
   4   0  13       44.16       44.09      3.44 o 
   5   0  13      246.94      244.04      6.86 o 
   6   0  13        0.60        1.35      1.20 o 
  -6   1  13       16.21       14.34      1.37 o 
  -5   1  13       56.18       55.98      2.33 o 
  -4   1  13        2.65        3.40      0.80 o 
  -3   1  13        5.72        8.28      0.84 o 
  -2   1  13       56.96       59.52      1.33 o 
  -1   1  13       12.57       11.87      0.72 o 
   0   1  13       19.09       16.62      1.24 o 
   1   1  13      205.95      206.82      4.68 o 
   2   1  13      159.32      164.38      3.71 o 
   3   1  13      352.29      369.25     11.61 o 
   4   1  13       93.48       88.17      3.11 o 
   5   1  13       77.24       82.63      2.87 o 
   6   1  13       26.10       25.17      2.42 o 
  -5   2  13        6.50        7.87      1.16 o 
  -4   2  13        8.34        6.38      0.95 o 
  -3   2  13       69.89       67.48      2.12 o 
  -2   2  13       15.02       14.56      0.62 o 
  -1   2  13        4.15        4.70      0.80 o 
   0   2  13       31.29       33.63      2.00 o 
   1   2  13       95.19       96.71      3.39 o 
   2   2  13       10.20       10.79      1.18 o 
   3   2  13       71.89       70.12      2.51 o 
   4   2  13        8.42        7.52      0.97 o 
   5   2  13        9.00        9.72      1.47 o 
  -4   3  13       79.45       80.71      5.04 o 
  -3   3  13       75.53       73.92      4.87 o 
  -2   3  13       14.33       13.12      1.36 o 
  -1   3  13       43.46       42.36      2.47 o 
   0   3  13        3.52        3.77      1.93 o 
   1   3  13       18.10       18.95      2.10 o 
   2   3  13        3.81        3.58      1.94 o 
   3   3  13       38.40       38.18      2.33 o 
   4   3  13       65.87       70.62      4.86 o 
  -2   4  13       32.52       33.55      3.08 o 
  -1   4  13        5.19        4.38      1.97 o 
   0   4  13        3.04        2.48      1.35 o 
   1   4  13       61.10       62.93      4.33 o 
   2   4  13        8.04        8.46      1.72 o 
  -6   0  14        8.86        5.72      2.05 o 
  -5   0  14      162.93      148.22      4.17 o 
  -4   0  14      195.87      193.66      5.42 o 
  -3   0  14        8.11        9.96      1.52 o 
  -2   0  14        4.31        3.13      1.45 o 
  -1   0  14       30.65       26.89      1.82 o 
   0   0  14       15.06       10.69      1.21 o 
   1   0  14        7.31        1.67      3.52 o 
   2   0  14        2.39        4.15      0.96 o 
   3   0  14        0.55        0.87      1.35 o 
   4   0  14      758.87      809.81     21.96 o 
   5   0  14      160.89      168.75      5.89 o 
   6   0  14       11.19       13.49      2.56 o 
  -6   1  14       13.30       13.73      1.36 o 
  -5   1  14       61.59       60.68      2.41 o 
  -4   1  14       32.77       29.97      1.59 o 
  -3   1  14       92.35       87.33      2.16 o 
  -2   1  14       69.54       69.48      1.52 o 
  -1   1  14       62.03       61.80      1.46 o 
   0   1  14       53.91       55.20      1.29 o 
   1   1  14       29.46       25.69      0.93 o 
   2   1  14      120.21      118.52      4.39 o 
   3   1  14      113.15      113.90      5.47 o 
   4   1  14       86.30       90.22      3.68 o 
   5   1  14       71.45       70.55      2.83 o 
   6   1  14       16.87       14.52      1.94 o 
  -5   2  14        4.78        4.47      1.06 o 
  -4   2  14       18.63       18.78      1.47 o 
  -3   2  14      171.84      172.46      4.62 o 
  -2   2  14      127.44      129.09      3.21 o 
  -1   2  14       16.36       16.63      1.16 o 
   0   2  14       34.31       34.77      1.82 o 
   1   2  14        4.20        4.03      1.24 o 
   2   2  14      105.23      109.42      3.36 o 
   3   2  14       73.14       76.25      3.22 o 
   4   2  14       25.64       24.61      1.55 o 
   5   2  14       13.85       15.44      1.83 o 
  -4   3  14      130.72      136.84      5.49 o 
  -3   3  14      124.42      125.28      4.79 o 
  -2   3  14       15.51       14.46      1.71 o 
  -1   3  14        0.59        0.85      0.77 o 
   0   3  14       15.53       14.22      2.05 o 
   1   3  14        8.03        9.71      1.94 o 
   2   3  14       76.31       78.12      3.61 o 
   3   3  14       51.87       49.03      2.77 o 
   4   3  14       16.64       16.03      2.82 o 
  -2   4  14        8.05        8.22      2.61 o 
  -1   4  14       11.57       11.69      1.70 o 
   0   4  14        4.31        3.04      1.69 o 
   1   4  14        2.70        2.21      1.34 o 
   2   4  14        5.73        5.13      1.39 o 
  -6   0  15        0.03        0.19      0.88 o 
  -5   0  15       16.58       13.43      1.44 o 
  -4   0  15        4.90        2.32      0.93 o 
  -3   0  15       36.96       36.52      2.00 o 
  -2   0  15       12.70       11.09      1.17 o 
  -1   0  15        3.50        5.67      0.81 o 
   0   0  15       16.26       17.12      1.32 o 
   1   0  15       71.98       75.59      4.12 o 
   2   0  15       28.15       26.58      2.23 o 
   3   0  15      249.43      267.32      6.90 o 
   4   0  15       22.94       23.33      2.52 o 
   5   0  15        0.52        0.80      1.08 o 
   6   0  15        1.43        1.82      1.12 o 
  -6   1  15        3.30        3.45      1.23 o 
  -5   1  15        2.36        2.70      0.93 o 
  -4   1  15      110.81       99.36      3.20 o 
  -3   1  15      103.59       94.46      2.47 o 
  -2   1  15      222.90      212.08      4.87 o 
  -1   1  15       40.31       38.45      1.20 o 
   0   1  15       78.23       70.01      2.05 o 
   1   1  15        2.39        2.22      0.46 o 
   2   1  15       18.72       18.01      1.15 o 
   3   1  15       30.04       31.29      1.92 o 
   4   1  15       28.50       26.76      1.95 o 
   5   1  15       92.87       88.88      3.38 o 
   6   1  15       57.59       63.76      3.66 o 
  -5   2  15        8.53        8.71      1.50 o 
  -4   2  15       69.51       66.76      2.83 o 
  -3   2  15       98.51      109.36      3.98 o 
  -2   2  15      172.97      169.74      3.96 o 
  -1   2  15       40.34       40.22      1.47 o 
   0   2  15       49.11       49.06      2.28 o 
   1   2  15       23.46       23.83      1.94 o 
   2   2  15       23.51       24.00      1.31 o 
   3   2  15       60.17       64.96      2.79 o 
   4   2  15        9.22        8.45      1.14 o 
   5   2  15       80.47       87.94      4.13 o 
  -4   3  15       45.64       46.36      3.39 o 
  -3   3  15       18.60       19.77      2.23 o 
  -2   3  15        7.27        7.30      1.83 o 
  -1   3  15        1.93        1.77      0.88 o 
   0   3  15       24.01       25.10      2.16 o 
   1   3  15       14.19       14.45      2.01 o 
   2   3  15        6.06        4.56      2.57 o 
   3   3  15        5.41        4.84      1.76 o 
   4   3  15       22.40       23.32      3.21 o 
  -1   4  15       81.53       85.19      4.62 o 
   0   4  15        0.04        0.74      0.86 o 
   1   4  15        1.07        0.98      0.85 o 
  -6   0  16        0.50        0.98      0.98 o 
  -5   0  16        8.64        8.14      1.28 o 
  -4   0  16       18.57       14.99      1.57 o 
  -3   0  16        0.24        0.88      0.58 o 
  -2   0  16       63.89       67.60      2.93 o 
  -1   0  16      934.44      969.71     13.59 o 
   0   0  16       86.51       89.81      2.78 o 
   1   0  16      164.68      168.54      7.97 o 
   2   0  16       34.88       33.24      2.60 o 
   3   0  16       67.89       71.99      5.34 o 
   4   0  16       36.78       40.31      3.26 o 
   5   0  16       23.40       27.37      2.76 o 
   6   0  16        7.33        9.60      2.51 o 
  -6   1  16       11.29       15.62      1.80 o 
  -5   1  16       21.39       19.08      1.78 o 
  -4   1  16       47.24       45.36      1.72 o 
  -3   1  16      123.91      128.26      2.87 o 
  -2   1  16      359.40      353.24      6.15 o 
  -1   1  16      146.45      142.84      2.48 o 
   0   1  16        0.62        1.80      0.63 o 
   1   1  16       32.75       30.63      1.50 o 
   2   1  16        4.57        4.59      0.68 o 
   3   1  16       17.52       16.88      1.40 o 
   4   1  16      135.14      146.78      3.99 o 
   5   1  16      106.03      107.69      3.79 o 
  -5   2  16        2.72        4.74      1.27 o 
  -4   2  16       10.40       11.08      2.04 o 
  -3   2  16      401.74      397.24      6.46 o 
  -2   2  16       65.86       69.39      2.66 o 
  -1   2  16        0.84        1.36      0.44 o 
   0   2  16       32.61       31.84      2.22 o 
   1   2  16       11.12       11.22      1.76 o 
   2   2  16       12.40       12.78      1.58 o 
   3   2  16        7.26        7.16      2.28 o 
   4   2  16       35.40       33.77      2.07 o 
   5   2  16       20.96       19.56      4.28 o 
  -4   3  16       10.78       10.96      2.64 o 
  -3   3  16       43.71       46.88      3.26 o 
  -2   3  16       32.36       33.73      2.16 o 
  -1   3  16        9.05        8.21      2.09 o 
   0   3  16       52.84       52.15      3.10 o 
   1   3  16       11.53       11.67      2.07 o 
   2   3  16        0.01        0.12      1.02 o 
   3   3  16       18.22       19.09      2.43 o 
   0   4  16       11.05        8.59      2.58 o 
  -6   0  17        5.06        4.96      2.04 o 
  -5   0  17        0.05        0.29      0.79 o 
  -4   0  17       79.62       75.35      5.26 o 
  -3   0  17        0.01        0.51      0.57 o 
  -2   0  17      647.19      633.86     11.73 o 
  -1   0  17       12.74       15.44      3.69 o 
   0   0  17       28.27       25.94      1.65 o 
   1   0  17       33.94       31.18      2.37 o 
   2   0  17       68.28       62.83      3.23 o 
   3   0  17       54.71       52.67      3.25 o 
   4   0  17        0.55        0.37      0.96 o 
   5   0  17       19.64       19.69      2.38 o 
  -5   1  17        6.87        6.44      0.98 o 
  -4   1  17        1.56        1.37      0.67 o 
  -3   1  17       47.31       44.21      1.92 o 
  -2   1  17      242.12      249.21      3.40 o 
  -1   1  17      101.84       94.23      2.64 o 
   0   1  17      143.02      141.45      2.32 o 
   1   1  17       42.70       36.86      1.72 o 
   2   1  17       82.18       82.99      2.78 o 
   3   1  17       30.09       28.73      1.92 o 
   4   1  17       35.57       35.26      2.07 o 
   5   1  17        7.94        5.92      2.03 o 
  -5   2  17        4.41        3.99      1.36 o 
  -4   2  17        8.52        5.90      1.85 o 
  -3   2  17       31.01       29.91      1.72 o 
  -2   2  17        1.93        1.67      0.59 o 
  -1   2  17       30.36       30.13      1.40 o 
   0   2  17       16.70       13.88      1.54 o 
   1   2  17       40.34       36.02      2.55 o 
   2   2  17        0.90        1.21      0.76 o 
   3   2  17        1.27        0.42      0.76 o 
   4   2  17       18.99       20.05      1.95 o 
  -3   3  17        2.52        3.23      1.59 o 
  -2   3  17       53.31       52.37      2.79 o 
  -1   3  17       65.87       64.21      2.94 o 
   0   3  17       70.94       71.45      3.47 o 
   1   3  17       12.18       12.33      2.17 o 
   2   3  17        5.01        4.20      1.48 o 
   3   3  17        3.17        3.99      1.09 o 
  -5   0  18        3.68        4.16      1.26 o 
  -4   0  18        0.49        0.38      0.62 o 
  -3   0  18       52.44       56.49      3.05 o 
  -2   0  18       19.19       20.51      1.76 o 
  -1   0  18     1167.60     1136.27     40.36 o 
   0   0  18       68.57       66.86      2.56 o 
   1   0  18        6.71       11.99      3.67 o 
   2   0  18       75.76       72.08      3.66 o 
   3   0  18        1.71        1.61      0.95 o 
   4   0  18       10.11       10.23      2.49 o 
   5   0  18        0.13        0.47      0.92 o 
  -5   1  18       10.28       10.86      1.20 o 
  -4   1  18        5.48        5.60      0.79 o 
  -3   1  18       40.42       40.54      1.74 o 
  -2   1  18      114.39      111.61      2.64 o 
  -1   1  18      217.79      212.00      4.83 o 
   0   1  18      417.72      418.62      7.69 o 
   1   1  18       40.64       35.33      1.74 o 
   2   1  18        2.11        1.56      0.86 o 
   3   1  18        0.23        0.54      0.60 o 
   4   1  18       11.75       13.21      1.44 o 
   5   1  18        7.47        6.54      1.57 o 
  -4   2  18        8.73        7.10      1.37 o 
  -3   2  18        0.89        1.73      0.68 o 
  -2   2  18       74.21       75.60      2.63 o 
  -1   2  18       23.82       24.89      2.18 o 
   0   2  18       13.07       12.37      1.65 o 
   1   2  18      233.86      228.88      8.31 o 
   2   2  18       24.24       25.23      2.96 o 
   3   2  18        3.09        3.29      1.60 o 
   4   2  18       29.20       30.96      2.45 o 
  -3   3  18       49.34       45.39      3.74 o 
  -2   3  18       37.59       37.75      2.47 o 
  -1   3  18       24.60       24.63      2.29 o 
   0   3  18        6.64        6.33      2.21 o 
   1   3  18        3.47        3.16      1.40 o 
   2   3  18        6.62        3.79      1.81 o 
   3   3  18        8.98        9.88      2.52 o 
  -5   0  19       12.56        9.20      1.45 o 
  -4   0  19       14.79       12.84      1.82 o 
  -3   0  19        5.73        6.07      1.12 o 
  -2   0  19       81.79       74.07      3.08 o 
  -1   0  19       51.45       53.35      3.01 o 
   0   0  19        0.80        0.92      0.73 o 
   1   0  19        6.10        8.13      3.80 o 
   2   0  19       56.53       47.72      3.27 o 
   3   0  19       41.70       38.43      3.21 o 
   4   0  19       18.40       16.10      5.03 o 
   5   0  19        1.97        1.09      1.30 o 
  -5   1  19        8.95        8.79      1.27 o 
  -4   1  19       13.30       14.12      1.09 o 
  -3   1  19       29.71       28.45      1.41 o 
  -2   1  19       86.32       86.42      2.69 o 
  -1   1  19      152.97      148.08      3.01 o 
   0   1  19       86.87       89.94      2.29 o 
   1   1  19       79.28       66.08      2.43 o 
   2   1  19       98.21       91.34      3.48 o 
   3   1  19       56.97       57.08      2.55 o 
   4   1  19       15.10       14.19      1.65 o 
   5   1  19        6.91        4.40      1.43 o 
  -4   2  19        0.52        1.23      0.74 o 
  -3   2  19        9.61        8.67      1.31 o 
  -2   2  19       48.13       51.90      2.67 o 
  -1   2  19       22.67       26.74      2.06 o 
   0   2  19      222.57      220.22      9.00 o 
   1   2  19       26.56       33.87      2.42 o 
   2   2  19        9.41       11.07      2.00 o 
   3   2  19       10.48        9.82      1.65 o 
   4   2  19        9.09        9.88      1.89 o 
  -3   3  19        0.39        0.42      0.96 o 
  -2   3  19        3.36        3.35      1.53 o 
  -1   3  19       32.41       31.01      2.50 o 
   0   3  19       11.36       10.30      3.67 o 
   1   3  19        0.92        0.37      0.53 o 
   2   3  19       29.94       32.95      2.89 o 
  -5   0  20        3.73        4.54      1.09 o 
  -4   0  20       47.88       53.54      2.86 o 
  -3   0  20       12.56       11.39      1.30 o 
  -2   0  20       17.66       20.17      2.02 o 
  -1   0  20        6.10        5.43      1.53 o 
   0   0  20      106.93      106.30      4.05 o 
   1   0  20      207.52      193.85      6.64 o 
   2   0  20       10.18        8.31      1.74 o 
   3   0  20      109.13      105.74      4.67 o 
   4   0  20       17.98       18.77      2.81 o 
   5   0  20        5.34        4.66      2.03 o 
  -5   1  20        2.05        2.50      1.09 o 
  -4   1  20        3.92        2.75      0.95 o 
  -3   1  20        1.08        1.56      0.57 o 
  -2   1  20       17.12       17.16      1.17 o 
  -1   1  20      112.45      109.54      3.08 o 
   0   1  20      136.48      131.08      3.18 o 
   1   1  20       30.49       26.16      1.75 o 
   2   1  20       88.84       82.99      3.37 o 
   3   1  20       14.70       16.20      1.57 o 
   4   1  20        7.41        7.46      1.33 o 
  -4   2  20       13.29       13.58      1.71 o 
  -3   2  20        0.56        1.28      0.88 o 
  -2   2  20        1.88        2.48      1.29 o 
  -1   2  20       58.87       57.07      2.57 o 
   0   2  20      185.41      203.35      9.43 o 
   1   2  20      110.79      113.40      4.15 o 
   2   2  20        3.74        3.42      1.50 o 
   3   2  20       20.27       20.36      1.97 o 
   4   2  20       20.94       21.80      2.77 o 
  -2   3  20        4.48        3.03      2.56 o 
  -1   3  20        2.75        2.93      1.35 o 
   0   3  20       19.57       22.02      2.41 o 
   1   3  20       99.03      102.42      5.40 o 
   2   3  20       14.81       13.76      1.85 o 
  -5   0  21        2.11        1.49      1.17 o 
  -4   0  21        0.01        0.12      0.70 o 
  -3   0  21        1.12        1.79      1.06 o 
  -2   0  21       54.16       51.06      2.80 o 
  -1   0  21      105.05      105.16      4.26 o 
   0   0  21       25.70       25.16      1.96 o 
   1   0  21        3.00        4.68      1.40 o 
   2   0  21      121.90      101.77      4.38 o 
   3   0  21       17.14       14.26      2.73 o 
   4   0  21        3.01        2.98      1.63 o 
  -4   1  21        1.50        1.29      0.72 o 
  -3   1  21       31.99       33.57      1.84 o 
  -2   1  21       13.42       14.77      1.28 o 
  -1   1  21       15.10       16.11      1.35 o 
   0   1  21       22.11       23.60      1.67 o 
   1   1  21       28.41       25.96      1.66 o 
   2   1  21       32.49       33.12      1.91 o 
   3   1  21       12.38        9.44      1.55 o 
   4   1  21       21.21       22.21      1.94 o 
  -3   2  21       20.64       21.04      1.78 o 
  -2   2  21        4.94        5.21      1.63 o 
  -1   2  21       31.75       34.73      2.21 o 
   0   2  21       17.72       17.91      3.49 o 
   1   2  21       74.58       77.29      4.44 o 
   2   2  21        6.86        8.15      2.39 o 
   3   2  21       15.98       17.79      2.56 o 
  -1   3  21        0.70        1.28      0.97 o 
   0   3  21       50.19       48.07      3.39 o 
   1   3  21       82.97       83.16      4.57 o 
  -4   0  22        2.41        2.83      0.86 o 
  -3   0  22        2.35        2.06      1.03 o 
  -2   0  22       14.54       15.33      1.53 o 
  -1   0  22        2.97        2.08      1.04 o 
   0   0  22        9.63        6.95      1.62 o 
   1   0  22        2.64        1.45      0.96 o 
   2   0  22        4.04        3.24      1.50 o 
   3   0  22        4.38        3.57      1.84 o 
   4   0  22        0.42        1.20      1.28 o 
  -4   1  22       32.49       33.93      1.94 o 
  -3   1  22       10.40       11.23      1.20 o 
  -2   1  22        5.52        5.00      1.07 o 
  -1   1  22       25.18       24.29      1.55 o 
   0   1  22       70.66       72.67      3.58 o 
   1   1  22        5.49        4.66      1.18 o 
   2   1  22       18.80       17.80      1.90 o 
   3   1  22       54.84       58.41      3.62 o 
   4   1  22        0.30        0.22      0.91 o 
  -3   2  22        1.85        1.64      0.97 o 
  -2   2  22        4.50        4.13      1.42 o 
  -1   2  22        4.52        4.94      2.07 o 
   0   2  22        6.15        6.69      2.04 o 
   1   2  22       20.84       23.57      2.35 o 
   2   2  22       21.77       26.51      2.43 o 
   3   2  22       35.33       39.84      2.93 o 
  -4   0  23        0.00        0.52      0.81 o 
  -3   0  23       44.98       48.71      2.85 o 
  -2   0  23       48.06       50.43      2.49 o 
  -1   0  23       11.01       11.54      1.40 o 
   0   0  23        1.76        2.63      1.24 o 
   1   0  23       12.16        8.25      1.87 o 
   2   0  23       15.70       14.00      1.87 o 
   3   0  23        4.06        3.38      1.11 o 
   4   0  23       21.03       22.99      2.75 o 
  -4   1  23       17.37       21.45      1.56 o 
  -3   1  23        2.20        1.89      0.94 o 
  -2   1  23        5.81        5.26      1.12 o 
  -1   1  23        0.11        0.25      0.57 o 
   0   1  23        7.48        7.01      3.61 o 
   1   1  23        4.76        4.30      1.45 o 
   2   1  23        4.26        3.51      1.64 o 
   3   1  23        3.73        4.42      3.00 o 
  -2   2  23        2.47        1.81      1.20 o 
  -1   2  23       26.25       28.38      2.18 o 
   0   2  23        2.88        1.96      1.26 o 
   1   2  23       35.66       37.12      2.88 o 
   2   2  23        2.41        2.65      1.13 o 
  -3   0  24       17.40       18.47      1.81 o 
  -2   0  24        0.26        0.47      0.41 o 
  -1   0  24        1.15        0.45      0.56 o 
   0   0  24        7.42        9.96      1.93 o 
   1   0  24        8.96        6.50      1.78 o 
   2   0  24        4.65        4.90      1.63 o 
   3   0  24        3.10        4.05      1.28 o 
  -3   1  24        7.96        8.47      1.37 o 
  -2   1  24       41.57       48.64      2.49 o 
  -1   1  24       12.01       13.63      1.94 o 
   0   1  24        3.04        2.60      1.45 o 
   1   1  24       19.60       22.64      2.35 o 
   2   1  24        9.40        8.71      2.27 o 
   3   1  24        3.97        5.05      1.62 o 
  -2   2  24        8.65        8.78      2.05 o 
  -1   2  24       22.57       25.28      2.14 o 
   0   2  24        3.10        3.46      1.40 o 
   1   2  24        6.78        8.40      1.91 o 
   2   2  24        1.02        0.59      0.98 o 
  -3   0  25       23.93       27.86      2.22 o 
  -2   0  25        2.36        1.45      0.99 o 
  -1   0  25       42.36       44.53      2.70 o 
   0   0  25        2.47        2.72      1.07 o 
   1   0  25        8.21        6.96      1.92 o 
   2   0  25        3.76        4.43      1.26 o 
   3   0  25       14.57       18.72      2.29 o 
  -3   1  25       16.11       16.75      1.71 o 
  -2   1  25        0.60        0.66      0.64 o 
  -1   1  25       24.23       29.70      2.06 o 
   0   1  25       16.26       17.40      1.83 o 
   1   1  25        2.27        1.53      1.06 o 
   2   1  25        3.12        1.60      0.88 o 
  -1   2  25        0.69        1.63      1.08 o 
   0   2  25        4.67        2.96      1.51 o 
  -2   0  26        3.01        0.97      1.26 o 
  -1   0  26       16.72       18.14      1.62 o 
   0   0  26       41.26       41.86      3.62 o 
   1   0  26        2.74        3.21      1.40 o 
   2   0  26        2.29        2.79      1.43 o 
  -2   1  26       13.79       15.26      1.58 o 
  -1   1  26       25.90       35.08      2.27 o 
   0   1  26        3.19        3.17      1.30 o 
   1   1  26        1.46        2.19      1.47 o 
   2   1  26        4.81        4.38      1.73 o 
  -1   0  27        7.77        8.72      3.95 o 
   0   0  27       19.74       28.86      4.70 o 
   1   0  27        6.96        5.72     10.36 o 
   0   1  27       20.68       24.91      2.36 o 
                                                 
